# Supplementary material for: Integrative conjugative elements of the ICEPan family play a potential role in Pantoea ananatis ecological diversification and antibiosis
Source: Front Microbiol. 2015 Jun 8;6:576. doi: 10.3389/fmicb.2015.00576 (PMC4458695; doi:10.3389/fmicb.2015.00576)
Supplement: Supplementary file 2 [file DataSheet1.XLSX]

## Sheet: Table S1
	Table S1 Primers for the PCR screening of P. ananatis strain collection for the presence of ICEPan.
	Forward (F) and reverse (R) primers for amplification of ICEPan gene products. The size of the expected amplicon,
	as well as the primer length (nt), G+C content (%) and melting temperature (Tm - ˚C) are shown.
Target	Function	Expected product	Primer Forward		Length	G+C	Tm	Primer Reverse		Length	G+C	Tm
gene		size (nt)	Name	Sequence	(nt)	(%)	(˚C)	Name	Sequence	(nt)	(%)	(˚C)
Sit1	Integration site 1	1599	sit1F	ACACAGGCTGAAGTCAAGGC	20	55	57.8	sit1R	CGCATACCATCTTAACCTCGC	21	52.4	55.8
Sit2	Integration site 2	1011	sit2F	CTTCTGCGGTATCTCATCAGC	21	52.4	55.4	sit2R	AGCCAATGCCGATATAGTGC	20	50	55.2
itg1	Integrase (XerC)	1403	xerC1F	GGTACGTAAGAATGCACTCCG	21	52.4	55.5	xerC1R	AGATGTGGCGGTTGATCATGC	21	52.4	58.1
itg2	Integrase (XerC)	1571	xerC2F	TGACATTCTGCAGAACGACGC	21	52.4	58	xerC2R	AAGTTGCACATATGAGAGCGC	21	47.6	55.8
topB	Topoisomerase	691	topBF	TTCACTGGGAACGCTGCAGC	20	60	60.8	topBR	TTTTACGCAGCTGAAGGTCGG	21	52.4	57.8
pilV	Bacterial shufflon	1101	pilVF	TCAGGTAAGGGGTTGGAAACG	21	52.4	57	pilVR	ATTATGGGCAGCAGTATCTGG	21	47.6	54.6
traF	Conjugative relaxase	1144	traIF	GGTGATGAAGTGGCTGACGG	21	60	58.3	traIR	CGTCTTCCGTTTGCTCCTGC	21	60	58.9
mae1	C4-dicarboxylate transporter	2060	mae1F	AGATACATCACGGCAAAGACG	21	47.6	55	mae1R	TACCACGCTGAAGTGTTTACG	21	47.6	55.1
ssfD	Asparagine synthase	1460	ssfDF	GCGCGTGTTCTTCATACTCC	20	55	56.2	ssfDR	ATGGCAGATTCCTTGTCATCG	21	47.6	55.2

## Sheet: Table S2
Table S2 Annotations of the ICEPan IR-1-4 CDSs. The presence of orthologs
among the different ICEPan IRs are shown, where orthologs were assumed to share
> 70% amino acid identity over 70% of the protein lengths. The average amino acid
identities for the translated protein products of the orthologous CDSs are shown.
BlastP analysis against the NCBI nr database (Altschul et al., 1990) with the individual
and consensus CDSs was undertaken and the organism name, hit locus_tag/NCBI
accession number, putative functions, percentage amino acid identity, bitscore and
e-value are shown. CDSs were compared against the CDD database, using Batch
CD-Search (Marchler-Bauer and Bryant, 2004; Marchler-Bauer et al., 2009) and
the short domain names, accessions, bit scores and e-values are shown.
IR1
Locus_tag	Locus_tags for orthologues								BlastP analysis against NCBI nr database						Conserved Domains identified by Batch CD-search
	AJ13355	B1-9	BD442	LMG5342	PA13	Average aa ID %	Protein name	Size (aa)	Blast hit	Closest relative	Locus tag	% aa identity	E-value	Bitscore	Short name	Accession	E-value	Bitscore
IR1_CDS1	-	B1-9_draft_1541	BD442_753	-	-	97.5	-	80	Hypothetical protein	Salmonella enterica subsp. enterica serovar Paratyphi B str. SPB7	SPAB_05352	81	2e-43	145	DUF4160	pfam13711	2.90747e-21	79.9
IR1_CDS2	-	B1-9_draft_1542	BD442_752	Pana5342_4010	-	68.2	-	81	Protein of unknown function (DUF3532)	Serratia symbiotica str. Tucson	SSYM_1901	76.9	6.66667e-26	132	DUF2242	pfam10387	2.39228e-18	76.1
IR1_CDS3	-	-	-	Pana5342_4011	PAGR_3876	57.8	-	146	Protein of unknown function DUF29	Serratia symbiotica str. Tucson	SSYM_1900	77.5	2.5e-56	229	DUF29	pfam01724	7.30275e-45	155
IR1_CDS4	-	B1-9_draft_1543	-	-	-	-	Aai/Abi	108	Alveicin A/B immunity protein	Hafnia alvei MISC261	AAQ21135	30.4	3e-08	56.2	Microcin superfamily	cl04134	0.00925	31
IR1_CDS5	-	B1-9_draft_1544	-	-	-	-	Aat	359	Alveicin A/B bacteriocin toxin	Hafnia alvei MISC261	AAQ21130	31.6	9e-52	187	Colicin	pfam01024	3.47451e-59	191
IR1_CDS6	-	B1-9_draft_1545	-	-	-	-	-	224	Hypothetical protein	Pantoea sp. Sc1	S7A_20609	47.3	5e-65	211
IR1_CDS7	-	-	BD442_751	-	-	-	IraP	114	Sigma-S stabilization anti-adaptor protein	Pantoea vagans C9-1	Pvag_pPag20053	83	1e-52	171	Anti-adapt IraP superfamily	cl11681	1.06699e-10	53.8
IR1_CDS8	-	-	BD442_750	-	-	-	OhrR	164	Organic hydroperoxide resistance transcriptional regulator	Pantoea sp. GM01	PMI17_01862	62.6	5e-59	191	HTH_ARSR	cd00090	3.74786e-06	41.5
IR1_CDS9	-	-	BD442_749	-	-	-	Tar	514	Methyl-accepting chemotaxis protein	Pantoea sp. Sc1	S7A_10935	71	0	692	MCP_signal	cd11386	8.89624e-26	104
IR1_CDS11	-	B1-9_draft_1546	BD442_747	-	-	-	-	66	Hypothetical protein	Pantoea vagans C9-1	Pvag_pPag30494	45.2	0.0004	40.9
IR1_CDS12	-	B1-9_draft_1548	-	-	-	-	-	91	Hypothetical protein	Erwinia tasmaniensis Et1/99	ETA_19190	40	6e-05	46.6
IR1_CDS13	-	-	BD442_746	-	-	-	-	92	Hypothetical protein	Pantoea sp. At-9b	Pat9b_4793	36.5	1e-05	48.1
IR2
Locus_tag	Locus_tags for orthologues								BlastP analysis against NCBI nr database						Conserved Domains identified by Batch CD-search
	AJ13355	B1-9	BD442	LMG5342	PA13	Average aa ID %	Protein name	Size	Blast hit	Closest relative	Locus tag	% aa identity	E-value	Bitscore	Short name	Accession	E-value	Bitscore
IR2_CDS1	-	B1-9_1571	BD442_715	Pana5342_3984	PAGR_g3854	99.3	-	153	Putative phage membrane protein	Salmonella enterica subsp. enterica serovar Infantis str. SARB27	SEENIN0B_00831	62.7	4e-64	203
IR2_CDS2	-	B1-9_1570	BD442_716	Pana5342_3985	PAGR_g3855	86.3	-	105	Putative cytoplasmic protein	Salmonella enterica subsp. enterica serovar Hvittingfoss str. A4-620	LTSEHVI_3458	49.8	1.55e-31	120	DUF1493	pfam07377	4.80254e-24	92.5
IR2_CDS3	PAJ_2500b	-	-	-	-	-	-	147	Hypothetical protein	Serratia marcescens FGI94	D781_1944	48.3	2e-40	143
IR2_CDS4	PAJ_2500a	-	BD442_717	Pana5342_3986	-	88.3	-	105	Protein of unknown function (DUF1493)	Cronobacter dublinensis 582	BN133_2504	68.3	8.33e-45	151	DUF1493 superfamily	cl18509	1.53493e-12	60.7
IR2_CDS5	-	-	-	Pana5342_3987	-	-	-	598	Predicted ATPase (COG5293)	Bordetella petrii DSM 12804	Bpet2171	93.3	0	1134	DUF2326	pfam10088	4.72097e-32	121
IR2_CDS6	-	-	-	Pana5342_3988	-	-	-	326	Hypothetical protein	Bordetella petrii DSM 12804	Bpet2169	91.7	0	626
IR2_CDS7	-	-	-	Pana5342_3989	-	-	-	106	XRE family transcriptional regulator	Bordetella petrii DSM 12804	Bpet2168	83.8	3e-54	175	HTH-domain	pfam13744	8.31118e-20	77.6
IR2_CDS8	-	-	-	-	PAGR_g3856	-	-	263	Hypothetical protein	Escherichia coli 53638	Ec53638_A0012	35.2	8e-35	135
IR2_CDS9	PAJ_2500	-	BD442_718	-	-	98.2	RimI	170	Acetyltransferase GNAT family	Enterobacter cloacae subsp. dissolvens SDM	A3UG_10415	49.4	1e-55	183	Acetyltransf_1	pfam00583	9.90121e-10	51.5
IR2_CDS10	PAJ_2499	-	-	-	-	-	-	217	uracil-DNA glycosylase family protein	Erwinia billingiae Eb661	EbC_pEb10201080	88.4	4e-108	320	UDG_like superfamily	cl00483	1.04e-20	84.3
IR2_CDS11	PAJ_2498	-	-	-	-	-	Mae1	386	C4-dicarboxylate transporter/malic acid transport protein	Erwinia billingiae Eb661	EbC_pEb10201090	97.7	0	710	TDT_SSU1	cd09318	3e-113	337
IR2_CDS12	PAJ_2497	-	-	-	-	-	-	333	PQQ-dependent catabolism-associated beta-propeller protein	Erwinia billingiae Eb661	EbC_pEb10201100	92.8	0	620	WD40 superfamily	cl02567	3.36e-14	70.4
IR2_CDS13	PAJ_2496	-	-	-	-	-	-	337	Transposase IS110	Burkholderia graminis C4D1M	BgramDRAFT_4793	67.2	3e-160	463	DEDD_Tnp_IS110	pfam01548	5.68e-28	107
IR3
Locus_tag	Locus_tags for orthologues								BlastP analysis against NCBI nr database						Conserved Domains identified by Batch CD-search
	AJ13355	B1-9	BD442	LMG5342	PA13	Average aa ID %	Protein name	Size	Blast hit	Closest relative	Locus tag	% aa identity	E-value	Bitscore	Short name	Accession	E-value	Bitscore
IR3_CDS1	-	-	-	Pana5342_3973	-	-	-	373	Hypothetical protein	Acinetobacter baumannii 6013150	HMPREF0021_02444	52.8	2e-109	336	DUF262	pfam03235	1.85352e-15	70.7
IR3_CDS2	-	-	BD442_703	-	-	-	-	286	L-arabinolactonase	Pantoea stewartii subsp. stewartii DC283	CKS_4828	81.7	5e-175	496	SGL	pfam08450	5.41637e-76	234
IR3_CDS3	-	-	BD442_702	-	-	-	-	157	integral membrane protein	Pantoea stewartii subsp. stewartii DC283	CKS_4829	93	1e-94	281	DUF606	pfam04657	6.85504e-21	83.7
IR3_CDS4	-	-	BD442_701	-	-	-	MtaD	465	Amidohydrolase	Pantoea stewartii subsp. stewartii DC283	CKS_4830	93.1	0	911	metallo-dependent_hydrolases superfamily	cl00281	7.34392e-59	201
IR3_CDS5	-	-	BD442_700	-	-	-	LysR	295	LysR family transcriptional regulator	Pantoea stewartii subsp. stewartii DC283	CKS_4831	94.2	0	580	PBP2_LTTR_substrate superfamily	cl11398	1.68091e-103	303
IR3_CDS6	-	-	BD442_699	-	-	-	LysR	297	LysR family transcriptional regulator	Pantoea stewartii subsp. stewartii DC283	CKS_4835	94.6	0	580	LysR	COG0583	1.01522e-28	112
IR3_CDS7	-	-	BD442_698	-	-	-	Tas	321	Oxidoreductase, aldo/keto reductase family	Pantoea stewartii subsp. stewartii DC283	CKS_4836	91	0	585	Aldo_ket_red	cd06660	2.21465e-97	292
IR3_CDS8	-	-	BD442_697	-	-	-	-	171	NADPH-dependent FMN reductase	Pantoea stewartii subsp. stewartii DC283	CKS_4837	91.4	2e-88	266	Flavodoxin_2 superfamily	cl00438	1.14894e-45	150
IR3_CDS9	-	-	BD442_696	Pana5342_3972	-	84.4	PerC	79	PerC family transcriptional regulator	Enterobacter cloacae subsp. cloacae ATCC13047	ECL_00446	70.8	1.3e-30	113	PerC superfamily	cl05552	3.5e-08	48
IR3_CDS10	-	-	-	Pana5342_3971	-	-	-	223	Hypothetical protein	Acinetobacter baumannii 601315	HMPREF0021_02445	34.4	9e-27	112
IR3_CDS11	-	B1-9_1582	-	-	-	-	-	776	Hypothetical protein	Runella slithyformis DSM19594	Runsl_3914	33.3	3e-97	328
IR3_CDS12	-	-	-	-	Pagr_g3843	-	-	269	Pentapeptide repeat-containing protein	Rahnella aquatilis CIP 78.65 = ATCC 33071	Rahaq2_1717	80.3	4e-154	441	Pentapeptide_4	pfam13599	1.9746e-09	52.7
IR3_CDS13	-	-	-	-	Pagr_g3842	-	-	212	Nucleotidyltransferase	Rahnella aquatilis CIP 78.65 = ATCC 33071	Rahaq2_1718	74.4	8e-113	332	NTP_transf_2	pfam01909	0.000722	36.3
IR3_CDS14	-	-	-	-	Pagr_g3841	-	-	44	Hypothetical protein	Rahnella aquatilis CIP 78.65 = ATCC 33071	Rahaq2_1719	81.4	2e-16	75.5
IR3_CDS15	-	-	-	-	Pagr_g3840	-	-	854	Restriction endonuclease	Pseudomonas fluorescens Q8r1-96	NZ_CM001512	54.5	0	948	ABC_ATPase superfamily	cl17201	9.84189e-09	54.7
IR3_CDS16	PAJ_2505	-	-	-	-	-	-	713	CHAT domain protein	Escherichia coli O103:H25 str. CVM9340	ECO9340_20698	66.2	0	1009	CHAT superfamily	cl17868	4.93057e-06	47.7
IR4A
Locus_tag	Locus_tags for orthologues								BlastP analysis against NCBI nr database						Conserved Domains identified by Batch CD-search
	AJ13355	B1-9	BD442	LMG5342	PA13	Average aa ID %	Protein name	Size	Blast hit	Closest relative	Locus tag	% aa identity	E-value	Bitscore	Short name	Accession	E-Value	Bitscore
IR4A_CDS1	-	-	BD442_688c	-	-	-	-	91	Hypothetical protein	Cronobacter sakazakii 701	BN129_590	60.4	2e-31	116
IR4A_CDS2	-	-	BD442_688b		PAGR_g3833	95.3	ClpP	200	ATP-dependent Clp protease proteolytic subunit	Enterobacter cloacae subsp. cloacae ENHKU01	ECENHK_02965	76.5	5e-91	302	S14_ClpP_2	cd07017	4.51e-68	228
IR4A_CDS3	-	B1-9_1589	-	-	-	-	-	74	Hypothetical protein	Erwinia tracheiphila PSU-1	ETR_23729	47.3	2e-16	77	DUF3742 superfamily	cl13928	0.000965	32.4
IR4A_CDS4	-	B1-9_1590	-	-	-	-	-	383	Hypothetical protein	Erwinia tracheiphila PSU-1	ETR_23734	58.7	4e-137	406
IR4A_CDS5	-	-	-	LMG5342_3964	-	-	-	90	Hypothetical protein	Salmonella enterica subsp. enterica serovar Paratyphi B str. SPB7	SPAB_05395	44.8	2e-14	72.4
IR4A_CDS6	-	-	-	LMG5342_3963b	-	-	-	206	Hypothetical protein	Escherichia coli KTE146	A311_00250	34.4	3e-20	94
IR4A_CDS7	-	B1-9_1591	BD442_688	LMG5342_3963	PAGR_g3832b	96.1	-	39	Hypothetical protein	No Blast Hit
IR4A_CDS8	-	B1-9_1592	BD442_687	LMG5342_3962	PAGR_g3832	97.8	-	299	Phage DNA-binding protein	Escherichia coli UMNK88	UMNK88_5049	70.7	8.52e-147	427	Integrase_1	pfam12835	1.25e-79	244
IR4A_CDS9	PAJ2510	-	-	-	-	-	-	295	Phage DNA-binding protein	Serratia symbiotica str. Tucson	SSYM_2045	81.7	8e-178	504	Integrase_1	pfam12835	2.33973e-97	287
IR4A_CDS10	PAJ2511	-	-	-	-	-	-	452	KAP P-loop domain-containing protein	Escherichia coli EC4100B	ECoL_04225	45.6	2e-120	370	COG4928 superfamily	cl14623	1.05861e-11	65.6
IR4A_CDS11	-	B1-9_1593	BD442_686b	LMG5342_3961	PAGR_g3831b	81.8	-	139	Hypothetical protein	Edwardsiella ictaluri 93-146	NT01EI_0361	27.8	0.0625	47.1
IR4A_CDS12	PAJ2511a	B1-9_1593b	BD442_686	LMG5342_3960	PAGR_g3831	91.5	-	138	Hypothetical protein	Salmonella enterica subsp. enterica serovar Paratyphi B str. SPB7	SPAB_05432	78.3	3.2e-73	229
IR4A_CDS13	PAJ2512	B1-9_1594	BD442_685	LMG5342_3959	PAGR_g3830	92.3	-	124	Hypothetical protein	Salmonella enterica subsp. enterica serovar Paratyphi B str. SPB7	SPAB_05433	69.3	2.6e-50	165
IR4A_CDS14	PAJ2512b	B1-9_1595	BD442_684	-	-	92.2	-	104	Hypothetical protein	Photobacterium damselae subsp. damselae	PAQU1_129	43.6	3.9e-08	56.2	Hydrolase_like2 superfamily	cl16182	0.00281	32.6
IR4A_CDS15	PAJ2512c	B1-9_1596	BD442_683	LMG5342_3958	PAGR_g3829	95	-	102	Hypothetical protein	Erwinia tracheiphila PSU-1	ETR_23749	60.4	1.72e-38	136
IR4A_CDS16	-	-	-	LMG5342_3957	-	-	-	107	Hypothetical protein	No Blast Hit
IR4A_CDS17	PAJ2513	B1-9_1597	BD442_682	LMG5342_3956	PAGR_g3828	73.9	-	203	Hypothetical protein	Enterobacter cloacae subsp. cloacae ATCC 13047	ECL_00511	56.9	2e-61	228	DUF3085 superfamily	cl12826	0.00135	37.4
IR4A_CDS18	PAJ2514	B1-9_1598	BD442_681	LMG5342_3955	PAGR_g3827	98.2	ArdC	326	Antirestriction protein	Salmonella enterica subsp. enterica serovar Paratyphi B str. SPB7	SPAB_05436	74.9	1.32e-175	502	DUF1738	pfam08401	1.06e-52	171
IR4A_CDS19	PAJ2515	B1-9_1599	BD442_680	LMG5342_3954	PAGR_g3826	97	-	314	Protein of unknown function (DUF1281)	Enterobacter radicincitans DSM 16656	Y71_0298	74.5	2e-173	498	DUF1281 superfamily	cl06126	3e-54	176
IR4A_CDS20	PAJ2516	B1-9_1600	BD442_679	LMG5342_3953	PAGR_g3825	93.3	-	236	N-6 DNA Methylase family protein	Erwinia sp. Ejp617	EJP617_06340	68.9	2.18e-108	323	HsdM	COG0286	0.00173	39.3
IR4A_CDS21	PAJ2517	B1-9_1602	-	-	PAGR_g3824	99.7	StrU	432	NAD(P)-dependent oxidoreductase	Streptomyces griseus subsp. griseus	CAH94303	34.4	2e-47	184	SAF_DH_OX_like	cd11616	1.52e-26	101
IR4A_CDS22	PAJ2518	B1-9_1604	-	-	PAGR_g3823	99.5	-	376	Major facilitator transporter	Pseudomonas psychrotolerans L19	PPL19_01025	42.3	3.33e-74	258	MFS	cd06174	0.000628	41.1
IR4A_CDS23	PAJ2519	B1-9_1605	-	-	PAGR_g3822	99.3	SsfD/OxyD	612	Asparagine synthase	Streptomyces sp. SF2575	ADE35421	50.4	0	627	AsnB	cd00712	6e-83	262
IR4A_CDS24	PAJ2519b	B1-9_1606	-	-	PAGR_g3821	100	SsfC	89	Acyl carrier protein	Streptomyces sp. SF2575	ADE35420	32.1	0.001	42.4	PP-binding	pfam00550	1.28692e-08	46.8
IR4A_CDS25	PAJ2520	B1-9_1607	-	-	PAGR_g3820	99.4	AfsA	337	A-factor biosynthesis enzyme	Streptomyces virginiae	BAA23611	24.8	8e-13	77	AfsA superfamily	cl18166	2.4e-11	59.9
IR4A_CDS26	PAJ2521	B1-9_1608	-	-	PAGR_g3819	99.8	Fom2	381	Phosphonopyruvate decarboxylase	Streptomyces fradiae	ACG70832	41.2	3e-69	234	TPP_PYR_POX_like	cd07035	9.65e-17	76.2
IR4A_CDS27	PAJ2522	B1-9_1609	-	-	PAGR_g3818	99.7	Fom1	269	Phosphonopyruvate decarboxylase	Streptomyces fradiae	ACG70832	32.9	4.2e-36	143	ICL_PEPM	cd00377	4e-74	232
IR4B
Locus_tag	Locus_tags for orthologues								BlastP analysis against NCBI nr database						Conserved Domains identified by Batch CD-search				Notes
	AJ13355	B1-9	BD442	LMG5342	PA13	Average aa ID %	Protein name	Size	Blast hit	Closest relative	Locus tag	% aa identity	E-value	Bitscore	Short name	Accession	E-Value	Bitscore	Note	% aa identity	E-value	Bitscore
IR4B_CDS1	PAJ_2524	B1-9_1611	-	LMG5342_3950	PAGR_g3815	100	XerC	327	Integrase/Recombinase XerC	Erwinia billingiae Eb661	EbC_pEb10201000	84.1	0	567	INT_REC_C	cd01182	9.61514e-31	115
IR4B_CDS2	PAJ_2524b	B1-9_1612	-	LMG5342_3949	PAGR_g3814	99.9	XerD	705	Site-specific recombinase, phage integrase family protein	Erwinia amylovora ACW56400	EaACW_pEI700068	84.4	0	1241	INT_REC_C	cd01182	1.04056e-13	69.5
IR4B_CDS3	PAJ_2524c	B1-9_1613	-	LMG5342_3948	PAGR_g3813	100	-	137	Glyoxalase/bleomycin resistance protein/dioxygenase	Erwinia billingiae Eb661	EbC_pEb10201020	97.7	1e-91	272	Glo_EDI_BRP_like_16	cd07263	5.60863e-44	142
IR4B_CDS4	PAJ_2524d	B1-9_1614	-	LMG5342_3947	PAGR_g3812	100	CrcB	126	Chromosome condensation membrane protein	Erwinia billingiae Eb661	EbC_pEb10201030	98.4	1e-79	241	PRK14196	PRK14196	7.26295e-56	172
IR4B_CDS5	PAJ_2525	B1-9_1615	-	LMG5342_3946	PAGR_g3811	95.7	GpmA	257	2,3-bisphosphoglycerate-independent phosphoglycerate mutase	Erwinia amylovora ACW56400	EaACW_pEI700065	86.2	1.3e-115	455	HP_PGM like	cd07067	9.153e-31	113
IR4B_CDS6	PAJ_2526	B1-9_1616	-	LMG5342_3945	PAGR_g3810	98.7	Eno	429	Enolase	Erwinia billingiae Eb661	EbC_pEb10201050	97.1	0	856	Enolase	cd03313	0	661
IR4B_CDS7	PAJ_2526b	B1-9_1617	-	LMG5342_3944	PAGR_g3809	98.9	-	141	Universal stress protein A	Erwinia billingiae Eb661	EbC_pEb10201060	97	1.2e-93	279	USP-like	cd00293	2.6e-07	45.4
IR4B_CDS8	PAJ_2527	B1-9_1618	-	LMG5342_3943	PAGR_g3808	99.2	PpaC	302	Manganese-dependent inorganic pyrophosphatase	Erwinia billingiae Eb661	EbC_pEb10201070	95.8	0	533	DHHA2	pfam02883	1e-23	94.8		% aa identity	e-value	Bitscore
IR4B_CDS9	PAJ_2527b	B1-9_1619	-	LMG5342_3942	PAGR_g3807	99.8	-	217	Uracil-DNA glycosylase superfamily protein	Erwinia billingiae Eb661	EbC_pEb10201080	88.1	1e-102	310	UDG_like superfamily	cl00483	1.48e-18	84.1	Also homologous to two identical CDS in AJ13355 PAJ_0933/PAJ_2499	93.7	7.5 e-126	373
IR4B_CDS10	PAJ_2528	B1-9_1620	-	LMG5342_3941	PAGR_g3806	99.9	Mae1	386	C4-dicarboxylate transporter/malic acid transport protein	Erwinia billingiae Eb661	EbC_pEb10201090	98.4	0	751	TDT_SSU1	cd09318	3.39e-114	341	Also homologous to two identical CDS in AJ13355 PAJ_0932/PAJ_2498	98.6	0	753
IR4B_CDS11	PAJ_2529	B1-9_1621	-	LMG5342_3940	PAGR_g3805	99.8	-	332	PQQ-dependent catabolism-associated beta-propeller protein	Pantoea vagans C9-1	Pvag_0978	94	0	629	WD40 superfamily	cl02567	3.39e-14	71.5	Also homologous to two identical CDS in AJ13355 PAJ_0931/PAJ_2497	96.9	0	642
IR4B_CDS12	-	-	BD442_676	-	-	-	-	377	Zinc-containing alcohol dehydrogenase superfamily protein	Erwinia billingiae Eb661	EbC_17880	97.1	0	731	PFDH_like	cd08282	0	609
IR4B_CDS13	-	-	BD442_675b	-	-	-	YciG	61	Stress-induced protein YmdF	Pantoea stewartii subsp. stewartii DC283	CKS_0603	77.8	2e-24	95.5	GsiB	|COG3729	1.43e-07	43.2
IR4B_CDS14	-	-	BD442_675	-	-	-	YciF	164	Protein YciF	Enterobacter sp. 638	Ent638_3127	81.5	2e-87	264	Ferretin_like superfamily	cl00264	3.04e-42	140
IR4B_CDS15	-	-	BD442_674	-	-	-	YciE	168	Protein YciE	Enterobacter sp. 638	Ent638_3128	83.3	3e-103	304	COG3685	COG3685	4.16e-63	194
IR4B_CDS16	-	-	BD442_673	-	-	-	KatN	290	Manganese-containing catalase	Enterobacter sp. 638	Ent638_3129	92	0	556	Mn_Catalase	cd1051	4.49e-73	224
IR4B_CDS17	-	-	BD442_672	-	-	-	HigA	80	Plasmid maintenance system antidote protein, XRE family	Pantoea sp. At-9b	Pat9b_4894	52.1	9e-21	87.8	HTH_XRE superfamily	cl17200	1.94e-05	37.6
IR4B_CDS18	-	-	BD442_671	-	-	-	YdeP	775	formate dehydrogenase oxidoreductase protein	Cronobacter turicensis z3032	CTU_16070	86.1	0	1391	MopB_YdeP	cd02767	0	900
IR4B_CDS19	-	-	BD442_669	-	-	-	Tar	638	Methyl-accepting chemotaxis protein	Pantoea agglomerans 299R	F385_2454	78.8	0	993	MCP_signal	cd11386	4.39e-37	137
IR4B_CDS20	-	-	BD442_667b	-	-	-	-	90	Hypothetical protein	Pantoea stewartii subsp. stewartii DC283	CKS_2472	58.8	3e-28	107
IR4C
Locus_tag	Locus_tags for orthologues								BlastP analysis against NCBI nr database						Conserved Domains identified by Batch CD-search				Notes
	AJ13355	B1-9	BD442	LMG5342	PA13	Average aa ID%	Protein name	Size	Blast hit	Closest relative	Locus tag	% aa identity	E-value	Bitscore	Short name	Accession	E-Value	Bitscore	Note	% aa identity	E-value	Bitscore	Note	% aa identity	E-value	Bitscore
IR4C_CDS1	-	B1-9_1623	-	LMG5342_3938	PAGR_g3803	94.9	-	392	Putative lysogenic conversion protein	Enterobacteria phage P2-EC48	AJ512681	47.6	1.68e-98	318
IR4C_CDS2	PAJ_2530b	B1-9_1625	-	LMG5342_3937	PAGR_g3802	98.1	HolE	80	DNA polymerase II subunit beta	Pantoea dispersa EGD-AAK13	N172_20620	82.1	5.6e-38	133	DNA_pol3_theta	pfam06440	1.09e-28	102
IR4C_CDS3	-	-	-	-	-	-	-	173	GCN5-related N-acetyltransferase	Pantoea sp. SL1_M5	PSL1_010100020771	92	5e-90	270	NAT_SF	cd04301	3.45e-06	41.9
IR4C_CDS4	-	-	-	-	-	-	-	298	Permease of the drug/metabolite transporter (DMT)	Erwinia billingiae Eb661	EbC_27900	96.6	0	576	RhaT	COG0697	0.00496	36.4
IR4C_CDS5	-	-	-	-	-	-	-	204	TetR family transcripitonal regulator	Erwinia billingiae Eb661	EbC_27890	95.1	1e-142	407	TetR_N	pfam00440	3.66e-09	50.1
IR4C_CDS6	-	-	-	LMG5342_3936	-	-	-	200	XRE family transcriptional regulator	Pantoea dispersa EGD-AAK13	N172_01850	91.5	6e-131	377	HTH_XRE	cd00093	2.04e-12	59.1
IR4C_CDS7	-	-	-	LMG5342_3935	-	-	-	259	Cro/CI family transcriptional regulator	Enterobacter sp. SST3	B498_3099	80.7	1e-134	391	B3_4	pfam03483	1.47e-17	76.8
IR4C_CDS8	-	-	-	LMG5342_3934	-	-	DapA	297	Dihydrodipicolinate synthetase	Enterobacter cloacae EC_38VIM1	D782_3597	83.8	0	519	DHDPS-like	cd00408	4.48e-51	172	Also homologous to AJ13355 PAJ_0921	84.5	0	514
IR4C_CDS9	-	B1-9_1626	-	LMG5342_3933	-	99.8	Tar	550	Methyl-accepting chemotaxis protein	Pantoea vagans C9-1	Pvag_pPag30079	57.3	0	575	MCP_signal	cd11386	4.44e-30	117	Also homologous to AJ13355 PAJ_0915	99.8	0	1092	Also homologous to PA13 PAGR_g2550	99.8	0	1092
IR4C_CDS10	-	B1-9_1627	-	LMG5342_3932	-	100	XerC	200	Site-specific recombinase, phage integrase family	Escherichia coli CFT073	c0291	98	2e-140	401	DNA_BRE_C superfamily	cl00213	3.63e-22	89.2	Also homologous to AJ13355 PAJ_0914	100	7e-143	408	Also homologous to PA13 PAGR_g2549	99.5	4e-142	406
IR4C_CDS11	-	B1-9_1628	-	LMG5342_3931	-	99.4	-	177	N-acetyltransferase (GN5/GNAT family)	Methylobacterium sp. GXF4	WYO_1473	39.3	2e-35	132	NAT_SF	cd04301	1.17e-11	56.9	Also homologous to PA13 PAGR_g2548	99.4	1e-128	370
IR4C_CDS12	-	-	BD442_666	-	-	-	-	341	Hypothetical protein	Escherichia coli KTE11	WCO_00089	81	0	593
IR4C_CDS13	-	-	BD442_665	-	-	-	-	874	Chromosome segregation ATPase	Cupriavidus metallidurans CH34	Rmet_2338	65.7	0	1218	ABC_ATPase superfamily	cl17201	0.000213	42.2
IR4C_CDS14	-	-	-	LMG5342_3930	-	-	TnpA	412	Transposase, IS110 family	Shigella sp. MO17	pMO17_54_45	97.6	0	840	Transposase_20	pfam02371	8.7e-16	72.1
IR4C_CDS15	-	-	-	LMG5342_3929	-	-	-	136	ASCH domain protein	Enterobacter cloacae subsp. dissolvens SDM	A3UG_10520	83.1	6e-78	237	ASCH_Ef3133_like	cd06553	2.13e-56	174
IR4C_CDS16	-	-	-	-	PAGR_g3801	-	-	44	Hypothetical protein	Erwinia billingiae Eb661	EbC_pEb10200240	93.2	1e-21	88.2
IR4C_CDS17	-	-	-	LMG5342_3928	PAGR_g3800	99.3	-	645	Methyl-accepting chemotaxis protein	Erwinia billingiae Eb661	EbC_pEb10200250	97.1	0	1231	MCP_signal	cd11386	4.94e-39	143
IR4C_CDS18	-	-	-	-	PAGR_g3799	-	-	101	Hypothetical protein	Erwinia billingiae Eb661	EbC_pEb10200260	88.6	8e-44	147
IR4C_CDS19	-	-	-	-	PAGR_g3798	-	-	409	Transcriptional regulator protein, ROK	Agrobacterium tumefaciens 5A	AT5A_20076	55.7	3e-155	456	HTH_CRP	cd00092	0.00155	36.5
IR4C_CDS20	-	-	-	-	PAGR_g3797	-	BitC	318	Iron ABC transporter substrate-binding protein	Agrobacterium tumefaciens 5A	AT5A_20071	66	0	438	AfuA	COG1840	4.32e-31	110
IR4C_CDS21	-	-	-	-	PAGR_g3796	-	BitE	668	Iron ABC transporter transmembrane protein	Agrobacterium tumefaciens 5A	AT5A_20066	66.7	0	879	TM_PBP2	cd06261	4.68e-16	76.9
IR4C_CDS22	-	-	-	-	PAGR_g3795	-	BitD	353	Iron ABC transporter ATP-binding protein	Agrobacterium tumefaciens 5A	AT5A_20061	60.5	5e-152	443	ABC_ATPase superfamily	cl17201	6.29e-118	343
IR4C_CDS23	-	-	-	-	PAGR_g3794	-	SuhB	265	Inositol monophosphatase SuhB	Agrobacterium tumefaciens 5A	AT5A_20056	55.2	5e-86	268	IMPase	cd01639	1.41e-57	186
IR4C_CDS24	-	-	-	-	PAGR_g3793	-	-	97	YCII-related domain-containign protein	Cupriavidus taiwanensis LMG19424	RALTA_A2677	47.3	7e-24	96.7	YCII superfamily	cl00999	2.99e-15	65.7
IR4C_CDS25	-	-	-	-	PAGR_g3792	-	-	172	Acetyltransferase, GNAT family	Enterobacter radicincitans DSM 16656	Y71_5617	80.2	8e-103	304	Acetyltransf_1	pfam00583	4.04e-05	39.2	Also homologous to AJ13355 PAJ_0936	93	5e-117	340
IR4C_CDS26	-	-	-	LMG5342_3926	-	-	-	391	Exopolysaccharide inner membrane protein	Pseudomonas fuscovaginae UPB0736	PfusU_010100023353	54.6	4e-138	410	AlgLyase superfamily	cl00179	1.31e-12	66.3	Also homologous to PA13 PAGR_g2566	99.7	0	804
IR4C_CDS27	-	-	-	LMG5342_3925	-	-	-	194	Putative transcriptional regulator	Escherichia coli KD1	ECKD1_20678	90.7	1e-126	366	HTH_XRE	cd00093	3.43e-14	64.1	Also homologous to AJ13355 PAJ_0927	100	2e-140	401
IR4C_CDS28	-	-	-	LMG5342_3924	-	-	-	147	N-acetyltransferase (GN5/GNAT family)	Escherichia coli KD1	ECKD1_20673	90.5	1e-93	278	NAT_SF	cd04301	2.62e-06	41.5
IR4C_CDS29	-	-	-	LMG5342_3923	-	-	-	300	Lysophospholipase	Shigella flexneri 1235-66	SF123566_8664	89.3	0	543	Hydrolase_4 superfamily	cl18607	4.53e-06	43.3
IR4C_CDS30	-	-	-	LMG5342_3922	-	-	-	155	N-acetyltransferase (GN5/GNAT family)	Rahnella sp. Y9602	pRAHAQ02	78.7	2e-85	258	NAT_SF	cd04301	4.92e-06	40.7	Also homologous to AJ13355 PAJ_0916	99.4	2e-110	322
IR4C_CDS31	-	-	-	LMG5342_3921	PAGR_g3791	99.5	-	211	Putative Zn-dependent protease	Pantoea sp. SL1_M5	PSL1_010100021016	90.8	2e-139	401	DUF2268 superfamily	cl02316	9.53e-31	113	Also homologous to AJ13355 PAJ_0917	99.5	5e-153	438
IR4C_CDS32	-	-	-	-	PAGR_g3790	-	RimI	166	GCN5-related N-acetyltransferase	Beijerinckia indica subsp. indica ATCC 903	Bind_2278	54.8	5e-51	171	NAT_SF	cd04301	3.49e-07	44.2	Also homologous to AJ13355 PAJ_0938	85.9	4e-89	268
IR4C_CDS33	-	-	-	LMG5342_3920	-	-	-	147	Hypothetical protein	Dickeya dadantii 3937	Dda3937_04347	85	3e-88	265	NAT_SF superfamily	cl17182	3.49e-07	44.2
IR4C_CDS34	-	-	-	LMG5342_3919b	-	-	-	102	Hypothetical protein	Pantoea sp. GM01	PMI17_00508	86.3	2e-59	187	RimI	COG0456	8.74e-06	42.7
IR4C_CDS35	-	-	-	LMG5342_3918	-	-	-	136	Enterobacter cloacae subsp. dissolvens SDM	Enterobacter cloacae subsp. dissolvens SDM	A3UG_10520	83.1	9e-78	237	ASCH_Ef3133_like	cd06553	2.13e-56	174

## Sheet: Table S3
Table S3 Average amino acid identities (%) between pair-wise compared
umuDC islands in ICEPan and related elements. Average amino acid identities
between the eleven conversed CDSs in IR-4B were calculated on the basis of
the total amino acid identities divided by total lengths of CDSs compared.
The average amino acid identities of the translated orthologous CDS sets of
of ICEPanAJ13355, ICEPanB1-9, ICEPanLMG5342 and ICEPanPA13,
conjugative plasmids pEb102 and pEI70 and the chromosomal umuC island of
P. vagans C9-1 are shown.
Element	AJ13355	LMG5342	PA13	B1-9	C9-1	Eb661	ACW56400
ICEPanAJ13355	-	98.75	98.72	98.75	92.16	92.16	92.19
ICEPanLMG5342		-	99.94	100	91.89	91.89	91.89
ICEPanPA13			-	99.94	91.89	91.89	91.89
ICEPanB1-9				-	91.89	91.89	91.89
P. vagansC9-1					-	100	99.97
pEb102						-	99.97
pEI70							-

## Sheet: Table S4
Table S4 umuDC-inserted islands in the ICEs of other bacterial taxa. The ICEberg accession
number (Bi et al., 2012), sizes and putative functions encoded on the islands are shown.
ICEberg #	Species	Strain	ICE name	Size (kb)	Function
12	Vibrio cholerae	O1 Ban 5	ICEVchBan5	19.7	Multidrug resistance
16	Vibrio cholerae	MJ-1236	ICEVchBan9	18.5	Multidrug resistance
21	Vibrio cholerae	O139 Ind4	ICEVchInd4	14.1	Multidrug resistance
22	Vibrio cholerae	O1 Ind5	ICEVchInd5	15.4	Multidrug resistance
35	Vibrio cholerae	V21	ICEVchVie1	18	Multidrug resistance
36	Vibrio fluvialis	Ind1	ICEVflInd1	18.3	Multidrug resistance
37	Providenciaalcalifaciens	Ban1	ICEPalBan1	14.1	Multidrug resistance
148	Vibrio cholerae	O1 El Tor	ICEVchInd4	13.8	Multidrug resistance
172	Streptococcus pyogenes	2821A	Tn1207.3	0.4	Unknown
176	Pseudomonas aeruginosa	PSE9	PAGI-5	9.8	Mercury resistance
